# Supplementary material for: Factors Affecting Young Adults’ Decision Making to Undergo COVID-19 Vaccination: A Patient Preference Study
Source: Vaccines (Basel). 2022 Feb 9;10(2):265. doi: 10.3390/vaccines10020265 (PMC8878672; doi:10.3390/vaccines10020265)
Supplement: Supplementary file 1 [file vaccines-10-00265-s001.zip]

Archive with 1 entries (1 files):
- vaccines-1513866-supplementary.pdf
